# Supplementary material for: The first mitotic division of human embryos is highly error prone
Source: Nat Commun. 2022 Nov 8;13:6755. doi: 10.1038/s41467-022-34294-6 (PMC9643329; doi:10.1038/s41467-022-34294-6)
Supplement: Supplementary file 17 — Source Data [file 41467_2022_34294_MOESM17_ESM.xlsx]

## Sheet: Figure 1C
Patient 3247
Treatment embryo number	PNBD to start of furrow ingression (mins)	Furrow ingression to 2-cell stage (mins)	Phenotype
1	144	30	n/a
2	132	30	n/a
3	126	54	n/a
4	162	126	n/a
5	150	60	n/a
Research embryo number	PNBD to start of furrow ingression (mins)	Furrow ingression to 2-cell stage (mins)	Phenotype
3	150	45	bipolar no error
4	N/A	15	bipolar no error
5	165	30	bipolar lagging chromosome
6	120	45	bipolar no error
Patient 3257 (research only)
Research embryo number	PNBD to start of furrow ingression (mins)	Furrow ingression to 2-cell stage (mins)	Phenotype
6	90	45	bipolar no error
2	180	45	bipolar, can't identify error
3	150	30	bipolar, lagging chromosome
Patient 3272
Treatment embryo number	PNBD to start of furrow ingression (mins)	Furrow ingression to 2-cell stage (mins)	Phenotype
1	144	48	n/a
2	132	30	n/a
3	168	30	n/a
4	174	30	n/a
5	162	24	n/a
6	162	96	n/a
7	120	30	n/a
8	144	Cytokinesis failed	n/a
Research embryo number	PNBD to start of furrow ingression (mins)	Furrow ingression to 2-cell stage (mins)	Phenotype
5	135	15	bipolar no error
7	165	30	bipolar no error
1	270	30	bipolar lagging chromosome
Patient 3371
Treatment embryo number	PNBD to start of furrow ingression (mins)	Furrow ingression to 2-cell stage (mins)	Phenotype
1	160	15	n/a
2	145	60	n/a
3	150	45	n/a
Research embryo number	PNBD to start of furrow ingression (mins)	Furrow ingression to 2-cell stage (mins)	Phenotype
3	165	45	bipolar
2	n/a	45	n/a
1	180	30	multipolar

## Sheet: Figure 1D
Time (mins) complete egg share embryo movies only
	Embryo identifier	NEB?	NEBD to Anaphase onset	Prometaphase	Metaphase	Anaphase onset to furrow ingression	Cytokinesis	NEB to 2-cell
	3247 (iii) - egg share	YES	135	15	120	15	45	195
	3247 (v) - egg share	YES	120	90	30	45	30	195
	3257 (3258 in omero) imaging 2 (2) - egg share	YES	45	30	15	90	45	180
	3272 (vii)- egg share (1 + reset 1)	YES	135	75	60	30	30	195
	3272 (i)- egg share (reset1)	YES	180	75	105	45	30	255
	3371_01 3ISDC	YES	135	120	15	45	30	210
	3371_03 3ISDC	YES	135	60	75	30	45	210
			NEBD to Anaphase onset	Prometaphase	Metaphase	Anaphase onset to furrow ingression	Cytokinesis	NEB to 2-cell
		Median	135	75	60	45	30	195
		Q1	127.5	45	22.5	30	30	195
		Q3	135	82.5	90	45	45	210
		IQR	7.5	37.5	67.5	15	15	15

## Sheet: Figure 1F
	Embryo identifier	Chromosome segregation	Lagging chromosomes?
	3247 (iii) - egg share	Bipolar	NO
	3247 (iv) - egg share	Bipolar	NO
	3247 (v) - egg share	Bipolar	YES
	3247 (vi)- egg share	Bipolar	NO
	3257 (3258 in omero) imaging 1 (6)- egg share	bipolar	NO
	3257 (3258 in omero) imaging 2 (2) - egg share	bipolar	Can't see
	3257 (3258 in omero) imaging 2 (3) - egg share	bipolar	YES
	3272 (v)- egg share (1 + reset1)	bipolar	NO
	3272 (vii)- egg share (1 + reset 1)	bipolar	NO
	3272 (i)- egg share (reset1)	bipolar	YES
	3371_01 3ISDC	Multipolar	NO
	3371_02 3ISDC	N/A	N/A
	3371_03 3ISDC	Bipolar	NO

## Sheet: Figure 2B + 2C
	Error data for egg sharer embryos
	Embryo identifier	Chromosome segregation	Lagging chromosomes?
	3247 (iii) - egg share	Bipolar	NO
	3247 (iv) - egg share	Bipolar	NO
	3247 (v) - egg share	Bipolar	YES
	3247 (vi)- egg share	Bipolar	NO
	3257 (3258 in omero) imaging 1 (6)- egg share	bipolar	NO
	3257 (3258 in omero) imaging 2 (2) - egg share	bipolar	Can't see
	3257 (3258 in omero) imaging 2 (3) - egg share	bipolar	YES
	3272 (v)- egg share (1 + reset1)	bipolar	NO
	3272 (vii)- egg share (1 + reset 1)	bipolar	NO
	3272 (i)- egg share (reset1)	bipolar	Yes
	3371_01 3ISDC	MULTIPOLAR	NO
	3371_02 3ISDC	N/A	N/A
	3371_03 3ISDC	BIPOLAR	NO
	Error data for deselected embryos
	Embryo identifier	Chromosome segregation	Lagging chromosomes?	PN
	3004 (iii)	Bipolar	YES
	3028 (i)	Multipolar	NO
	3034 (vii)	Multipolar	YES
	3045 (ii)	Bipolar	NO
	3067 (ii)	NA	YES
	3068 (iii)	NA	n/a	2PN
	3068 (iv)	BIpolar	YES
	3083 (vii)	Bipolar	NO	2PN
	3101 (ii)	Multipolar	NO
	3148 (i)	Bipolar	NO	2PN
	3158 (vi)	Multipolar	NO	3PN
	3159 (iv)	Bipolar	NO
	3159 (i)	NA	no anaphase onset	2PN
	3169 (iii)	Bipolar	NO
	3170 (ii)	NA	n/a
	3172 (ii)	Multipolar	YES	3PN
	3181 (i)	Bipolar	NO	1PN
	3197 (v)	Multipolar	NO	2PN
	3197 (vi)	Bipolar	NO	2PN
	3201 (i)	Multipolar	NO	3PN
	3204 (v)	Bipolar	NO
	3209 (ii)	NA	n/a
	3210 (ii)	Multipolar	YES
	3215 (v)	Bipolar	YES
	3218 (vii)	Multipolar		2PN
	3222 (ii)	Bipolar	N/A due to angle	3PN
	3226 (i)	NA	NO
	3226 (v)	Multipolar (double bipolar spindle?)	YES	3PN
	3227 (vi)	Bipolar	NO
	3233 (i)	Multipolar	N/A
	3233 (v)	Multipolar	YES
	3237 (iii)	Bipolar	n/a	2PN
	3246 (iii)	Bipolar	NO	1PN
	3251b (iii)	Bipolar	NO
	3251b (iv)	Bipolar	NO	3PN
	3251b (v)	Bipolar	YES
	3274 (v) (3244 in omero)	bipolar	NO	3pn
	3276 (i)	Multipolar	No	1PN
	3291(ii) (3261 in omero)	multipolar	YES	2PN
	3292(i)	multipolar (multiple spindles)	YES	3pn
	3258 (3259 in omero) (imaging 1 and 2)	multipolar	NO	3PN

## Sheet: Figure 4A
		Median durations (mins)
		Prometaphase	Metaphase	Anaphase onset to furrow ingression	Cytokinesis	NEBD to Anaphase onset	PNBD to 2-cell	N
	Deselected embryos	75	52.5	30	45	135	210	18
	egg sharer embryos	67.5	45	37.5	37.5	135	195	6
	Deselected embryos
	Embryo number	NEB?	NEBD to Anaphase onset	Prometaphase	Metaphase	Anaphase onset to furrow ingression	Cytokinesis	NEB to 2-cell
	3083 (vii)	YES	150	15	135	30	30	210
	3158 (vi)	YES	120	15	105	30	45	195
	3159 (iv)	YES	135	135	0	30	15	180
	3172 (ii)	YES	135	30	105	30	45	210
	3181 (i)	YES	90	75	15	15	30	135
	3197 (v)	YES	150	30	120	45	45	240
	3197 (vi)	YES	150	105	45	75	60	285
	3201 (i)	YES	150	90	60	30	60	240
	3210 (ii)	YES	135	105	30	75	90	300
	3218 (vii)	YES	120	120	0	15	15	150
	3222 (ii)	Yes	150	90	60	15	60	225
	3226 (v)	YES	180	75	105	45	30	255
	3246 (iii)	YES	120	75	45	0	75	195
	3251b (iv)	YES	150	135	15	15	45	210
	3276 (i)	YES	120	30	90	30	45	195
	3291(ii) (3261 in omero)	YES	75	45	30	30	45	150
	3292(i)	YES	120	75	45	15	60	195
	3258 (3259 in omero) (imaging 1 and 2)	YES	120	N/A	120	45	75	240
			NEBD to Anaphase onset	Prometaphase	Metaphase	Anaphase onset to furrow ingression	Cytokinesis	NEB to 2-cell
		Median	135	75	52.5	30	45	210
		Q1	120	30	30	15	33.75	195
		Q3	150	105	105	41.25	60	240
		IQR	30	75	75	26.25	26.25	45
	Egg sharer embryos
	oocyte number	NEB?	NEBD to Anaphase onset	Prometaphase	Metaphase	Anaphase onset to furrow ingression	Cytokinesis	NEB to 2-cell
	3247 (iii) - egg share	YES	135	15	120	15	45	195
	3247 (v) - egg share	YES	120	90	30	45	30	195
	3257 (3258 in omero) imaging 2 (2) - egg share	YES	45	30	15	90	45	180
	3272 (vii)- egg share (1 + reset 1)	YES	135	75	60	30	30	195
	3371_01 3ISDC	YES	135	120	15	45	30	210
	3371_03 3ISDC	YES	135	60	75	30	45	210
			NEBD to Anaphase onset	Prometaphase	Metaphase	Anaphase onset to furrow ingression	Cytokinesis	NEB to 2-cell
		Median	135	67.5	45	37.5	37.5	195
		Q1	123.75	37.5	18.75	30	30	195
		Q3	135	86.25	71.25	45	45	206.25
		IQR	11.25	48.75	52.5	15	15	11.25

## Sheet: Figure 4B
PNBD to furrow ingression time (mins)
Research (SirDNA)	All embryoscope	Transferred pregnant	Transferred not pregnant	non transferred normal	non transferred abnormal
180	138	138	150	156	192
150	120	120	168	108	150
165	168	168	150	246	150
165	144	144	138	162	192
105	180	180	168	132	132
195	120	120	138	180	168
225	150	150	162	186	150
180	150	150	162	180	168
210	180	180	120	132	138
135	174	174	120	150	210
165	144	144	192	180	210
225	144	144	108	150	120
120	162	162	144	192	174
165	174	174	162	138	156
150	120	120	168	150	150
105	114	114	120	150	180
135	162	162	138	198	144
180	126	126	144	150	162
150	156	156	102	150	132
165	138	138	150	192	180
135	138	138	120	180	132
165	138	138	162	150	132
180	150	150	174	126	156
165	132	132	162	132	150
	162	162	132	132	150
	162	162	132	144	144
	144	144	156	192	126
	162	162	162	144	150
	192	192	162	120	126
	162	162	108	240	180
	108	108	120	210	156
	150	150	138	198	168
	162	162	192	138	150
	180	180	150	156	150
	132	132	150	162	156
	144	144	138	126	138
	162	162	120	138	120
	150	150	126	138	120
	150	150	138	516	120
	180	180	138	126	90
	156	156	168	108	240
	168	168	144	156	144
	162	162	156	162	36
	132	132	120	180	60
	120	120	210	138	78
	138	138	120	282	180
	156	156	132	180	204
	162	162	156	96	132
	156	156	210	120	162
	138	138	144	150	138
	144	144	144	144	150
	150	150	174	168	150
	138	138	150	114	144
	114	114	126	120	150
	132	132	138	120	132
	132	132	150	174	138
	150	150	126	120	132
	186	186	150	168	132
	144	144	126	138	132
	132	132	132	132	138
	144	144	156	132	186
	174	174	150	144	162
	120	120	150	150	186
	126	126	168	132	198
	162	162	144	114	210
	144	144	180	150	132
	150	150	138	144	144
	132	132	132	132	186
	132	132	102	138
	168	168	120	150
	138	138	162	126
	144	144	114	132
	138	138	114	138
	180	180	138	162
	126	126	144	180
	162	162	150	228
	138	138		138
	150	150		126
	138	138		144
	162	162		132
	150
	168
	150
	138
	168
	138
	162
	162
	120
	120
	192
	108
	144
	162
	168
	120
	138
	144
	102
	150
	120
	162
	174
	162
	132
	132
	156
	162
	162
	108
	120
	138
	192
	150
	150
	138
	120
	126
	138
	138
	168
	144
	156
	120
	210
	120
	132
	156
	210
	144
	144
	174
	150
	126
	138
	150
	126
	150
	126
	132
	156
	150
	150
	168
	144
	180
	138
	132
	102
	120
	162
	114
	114
	138
	144
	150
	156
	108
	246
	162
	132
	180
	186
	180
	132
	150
	180
	150
	192
	138
	150
	150
	198
	150
	150
	192
	180
	150
	126
	132
	132
	144
	192
	144
	120
	240
	210
	198
	138
	156
	162
	126
	138
	138
	516
	126
	108
	156
	162
	180
	138
	282
	180
	96
	120
	150
	144
	168
	114
	120
	120
	174
	120
	168
	138
	132
	132
	144
	150
	132
	114
	150
	144
	132
	138
	150
	126
	132
	138
	162
	180
	228
	138
	126
	144
	132
	192
	150
	150
	192
	132
	168
	150
	168
	138
	210
	210
	120
	174
	156
	150
	180
	144
	162
	132
	180
	132
	132
	156
	150
	150
	144
	126
	150
	126
	180
	156
	168
	150
	150
	156
	138
	120
	120
	120
	90
	240
	144
	36
	60
	78
	180
	204
	132
	162
	138
	150
	150
	144
	150
	132
	138
	132
	132
	132
	138
	186
	162
	186
	198
	210
	132
	144
	186

## Sheet: Figure 5B
	First mitosis
	Embryo	PNBD to anaphase (MINS)
DESELECTED	3083 (vii)	150
DESELECTED	3158 (vi)	120
DESELECTED	3159 (iv)	135
DESELECTED	3172 (ii)	135
DESELECTED	3181 (i)	90
DESELECTED	3197 (v)	150
DESELECTED	3197 (vi)	150
DESELECTED	3201 (i)	150
DESELECTED	3210 (ii)	135
DESELECTED	3218 (vii)	120
DESELECTED	3222 (ii)	150
DESELECTED	3226 (v)	180
DESELECTED	3246 (iii)	120
DESELECTED	3251b (iv)	150
DESELECTED	3276 (i)	120
DESELECTED	3291(ii) (3261 in omero)	75
DESELECTED	3292(i)	120
DESELECTED	3258 (3259 in omero) (imaging 1 and 2)	120
EGG SHARE	3247 (iii) - egg share	135
EGG SHARE	3247 (v) - egg share	120
EGG SHARE	3257 (3258 in omero) imaging 2 (2) - egg share	45
EGG SHARE	3272 (vii)- egg share (1 + reset 1)	135
EGG SHARE	3371_01 3ISDC	135
EGG SHARE	3371_03 3ISDC	135
EGG SHARE	3272 (i)- egg share (reset1)	180
	Second mitosis
	Embryo	PNBD to anaphase (MINS)
DESELECTED	3040 (ii) cell 1	160
DESELECTED	3040 (ii) cell 2	160
DESELECTED	3034 (i) cell 1	80
DESELECTED	3019 (i) cell 1	130
DESELECTED	3159 (iv) cell 1	115
DESELECTED	3159 (iv) cell 2	115
DESELECTED	3174 (iv) cell 1	90
DESELECTED	3174 (iv) cell 2	90
DESELECTED	3174 (v) cell 1	75
DESELECTED	3226 (viii) cell 1	105
DESELECTED	3226 (viii) cell 2	105
DESELECTED	3227 (viii) cell 1	105
DESELECTED	3260 (i) LEFT CELL	75
DESELECTED	3260 (i) RIGHT CELL (2 NUCLEI)	120
DESELECTED	3260 (ii) RIGHT CELL	90
DESELECTED	3260 (ii) LEFT CELL	90
DESELECTED	3278 (vii) cell1 DAY1 (2 NUCLEI)	120
DESELECTED	3278 (viii) cell1 DAY 1	90
DESELECTED	3278 (viii) cell2 DAY 1	105
EGG SHARE	3247 (iii) cell 1	135
EGG SHARE	3247 (iv) cell 1	90
EGG SHARE	3247 (iv) cell 2	120
EGGSHARE	3247 (v) cell 1	120
EGGSHARE	3247 (v)cell 2	240
EGGSHARE	3247 (vi) cell 1	105

## Sheet: Figure 5C
			Prometaphase	Metaphase	Anaphase onset to furrow ingression	Cytokinesis	NEB to 2-cell
		First mitosis	75	52.5	30	45	202.5
		Second mitosis	60	45	30	15	145
	FIRST MITOSIS
		Embryo number	NEB?	NEBD to Anaphase onset	Prometaphase	Metaphase	Anaphase onset to furrow ingression	Cytokinesis	NEB to 2-cell
	DESELECTED	3083 (vii)	YES	150	15	135	30	30	210
	DESELECTED	3158 (vi)	YES	120	15	105	30	45	195
	DESELECTED	3159 (iv)	YES	135	135	0	30	15	180
	DESELECTED	3172 (ii)	YES	135	30	105	30	45	210
	DESELECTED	3181 (i)	YES	90	75	15	15	30	135
	DESELECTED	3197 (v)	YES	150	30	120	45	45	240
	DESELECTED	3197 (vi)	YES	150	105	45	75	60	285
	DESELECTED	3201 (i)	YES	150	90	60	30	60	240
	DESELECTED	3210 (ii)	YES	135	105	30	75	90	300
	DESELECTED	3218 (vii)	YES	120	120	0	15	15	150
	DESELECTED	3222 (ii)	Yes	150	90	60	15	60	225
	DESELECTED	3226 (v)	YES	180	75	105	45	30	255
	DESELECTED	3246 (iii)	YES	120	75	45	0	75	195
	DESELECTED	3251b (iv)	YES	150	135	15	15	45	210
	DESELECTED	3276 (i)	YES	120	30	90	30	45	195
	DESELECTED	3291(ii) (3261 in omero)	YES	75	45	30	30	45	150
	DESELECTED	3292(i)	YES	120	75	45	15	60	195
	DESELECTED	3258 (3259 in omero) (imaging 1 and 2)	YES	120	N/A	120	45	75	240
	EGG SHARER	3247 (iii) - egg share	YES	135	15	120	15	45	195
	EGG SHARER	3247 (v) - egg share	YES	120	90	30	45	30	195
	EGG SHARER	3257 (3258 in omero) imaging 2 (2) - egg share	YES	45	30	15	90	45	180
	EGG SHARER	3272 (vii)- egg share (1 + reset 1)	YES	135	75	60	30	30	195
	EGG SHARER	3371_01 3ISDC	YES	135	120	15	45	30	210
	EGG SHARER	3371_03 3ISDC	YES	135	60	75	30	45	210
			Median	135	75	52.5	30	45	202.5
	SECOND MITOSIS
	Name	Embryo type	Prometaphase	Metaphase	NEBD to Anaphase onset	Anaphase onset to furrow ingression	Cytokinesis time	NEB to 2 cell	Errors	NEB?
	3040 (ii) cell 1	deselected	110	50	160	60	20	240	bipolar no lagging	Yes
	3034 (i) cell 1	deselected	70	10	80	30	10	120	bipolar no lagging	yes
	3019 (i) cell 1	deselected	110	20	130	40	80	250	multipolar	yes
	3159 (iv) cell 1	deselected	70	45	115	15	15	145	bipolar no lagging	yes
	3159 (iv) cell 2	deselected	70	45	115	15	15	145	bipolar no lagging	yes
	3174 (iv) cell 1	deselected	15	75	90	15	15	120	bipolar no lagging	yes
	3174 (iv) cell 2	deselected	30	60	90	15	15	120	bipolar no lagging	yes
	3174 (v) cell 1	deselected	30	45	75	30	15	120	bipolar no lagging	yes
	3226 (I) cell 1	deselected	60	45	105	30	15	150	bipolar no lagging	yes
	3226 (I) cell 2	deselected	75	30	105	15	30	150	Multipolar	yes
	3227 (IV) cell 1	deselected	60	45	105	60	60	225	bipolar no lagging	yes
	3247 (iii) cell 1	egg sharer	60	75	135	15	15	165	bipolar no lagging	yes
	3247 (iv) cell 1	egg sharer	45	45	90	30	15	135	bipolar no lagging	yes
	3247 (iv) cell 2	egg sharer	15	105	120	30	15	165	bipolar no lagging	yes
	3247 (v) cell 1	egg sharer	45	75	120	15	15	150	bipolar no lagging	yes
	3247 (v)cell 2	egg sharer	30	210	240	15	15	270	bipolar no lagging	yes
	3247 (vi) cell 1	egg sharer	45	60	105	15	15	135	bipolar no lagging	yes
	3260 (i) cell 1	deselected	45	75	120	45	15	135	Bipolar - but can't see for errors	yes
	3260 (i) cell 2	deselected	60	60	120	15	30	165	bipolar no lagging	yes
	3260 (ii) cell 1	deselected	60	30	90	30	15	135	bipolar no lagging	yes
	3260 (ii) cell 2	deselected	45	45	90	30	15	135	Multipolar	yes
	3278 (viii) cell1	deselected	45	45	90	15	30	135	bipolar no lagging	yes
	3278 (viii) cell2	deselected	60	45	105	30	45	180	bipolar no lagging	yes
		Medians	60	45	105	30	15	145

## Sheet: Figure 5D + E
	Mitosis I
	Embryo identifier	Chromosome segregation	Lagging chromosomes?
	3247 (iii) - egg share	Bipolar	NO
	3247 (iv) - egg share	Bipolar	NO
	3247 (v) - egg share	Bipolar	YES
	3247 (vi)- egg share	Bipolar	NO
	3257 (3258 in omero) imaging 1 (6)- egg share	bipolar	NO
	3257 (3258 in omero) imaging 2 (2) - egg share	bipolar	Can't see
	3257 (3258 in omero) imaging 2 (3) - egg share	bipolar	YES
	3272 (v)- egg share (1 + reset1)	bipolar	NO
	3272 (vii)- egg share (1 + reset 1)	bipolar	NO
	3272 (i)- egg share (reset1)	bipolar	Yes
	3371_01 3ISDC	MULTIPOLAR	NO
	3371_02 3ISDC	N/A	N/A
	3371_03 3ISDC	BIPOLAR	NO
	3004 (iii)	Bipolar	YES
	3028 (i)	Multipolar	NO
	3034 (vii)	Multipolar	YES
	3045 (ii)	Bipolar	NO
	3067 (ii)	NA	YES
	3068 (iii)	NA	n/a
	3068 (iv)	BIpolar	YES
	3083 (vii)	Bipolar	NO
	3101 (ii)	Multipolar	NO
	3148 (i)	Bipolar	NO
	3158 (vi)	Multipolar	NO
	3159 (iv)	Bipolar	NO
	3159 (i)	NA	no anaphase onset
	3169 (iii)	Bipolar	NO
	3170 (ii)	NA	n/a
	3172 (ii)	Multipolar	YES
	3181 (i)	Bipolar	NO
	3197 (v)	Multipolar	NO
	3197 (vi)	Bipolar	NO
	3201 (i)	Multipolar	NO
	3204 (v)	Bipolar	NO
	3209 (ii)	NA	n/a
	3210 (ii)	Multipolar	YES
	3215 (v)	Bipolar	YES
	3218 (vii)	Multipolar
	3222 (ii)	Bipolar	N/A due to angle
	3226 (i)	NA	NO
	3226 (v)	Multipolar (double bipolar spindle?)	YES
	3227 (vi)	Bipolar	NO
	3233 (i)	Multipolar	N/A
	3233 (v)	Multipolar	YES
	3237 (iii)	Bipolar	n/a
	3246 (iii)	Bipolar	NO
	3251b (iii)	Bipolar	NO
	3251b (iv)	Bipolar	NO
	3251b (v)	Bipolar	YES
	3274 (v) (3244 in omero)	bipolar	NO
	3276 (i)	Multipolar	No
	3291(ii) (3261 in omero)	multipolar	YES
	3292(i)	multipolar (multiple spindles)	YES
	3258 (3259 in omero) (imaging 1 and 2)	multipolar	NO
	Mitosis 2
	Name	Errors
	3040 (ii) cell 1	bipolar no lagging
	3034 (i) cell 1	bipolar no lagging
	3019 (i) cell 1	multipolar
	3159 (iv) cell 1	bipolar no lagging
	3159 (iv) cell 2	bipolar no lagging
	3174 (iv) cell 1	bipolar no lagging
	3174 (iv) cell 2	bipolar no lagging
	3174 (v) cell 1	bipolar no lagging
	3226 (I) cell 1	bipolar no lagging
	3226 (I) cell 2	Multipolar
	3227 (IV) cell 1	bipolar no lagging
	3247 (iii) cell 1	bipolar no lagging
	3247 (iv) cell 1	bipolar no lagging
	3247 (iv) cell 2	bipolar no lagging
	3247 (v) cell 1	bipolar no lagging
	3247 (v)cell 2	bipolar no lagging
	3247 (vi) cell 1	bipolar no lagging
	3260 (i) cell 1	Bipolar - but can't see for errors. Discarded from this analysis
	3260 (i) cell 2	bipolar no lagging
	3260 (ii) cell 1	bipolar no lagging
	3260 (ii) cell 2	Multipolar
	3278 (viii) cell1	bipolar no lagging
	3278 (viii) cell2	bipolar no lagging

## Sheet: Figure 6B
	2-cell stage		Nucleus size (if present) (µm)
	embryo number		First nucleus	second nucleus	third nucleus
	1	cell 1	26.68						2-cell stage	N	%
	1	cell 2	24.36						Mononucleated blastomere	110	75.8621
	2	cell 1	26.1						Variant blastomere	35	24.1379
	2	cell 2	23.78						Total	145
	3	cell 1	27.84
	3	cell 2	24.36
	4	cell 1
	4	cell 2
	5	cell 1	16.24	15.66
	5	cell 2	24.94
	6	cell 1	26.1
	6	cell 2	26.1
	7	cell 1	23.2	13.34
	7	cell 2	21.46	14.5
	8	cell 1
	8	cell 2
	9	cell 1	23.78
	9	cell 2	26.1
	10	cell 1	23.78
	10	cell 2	25.52
	11	cell 1	27.26
	11	cell 2	24.94
	12	cell 1	22.62
	12	cell 2	24.94	5.8
	13	cell 1	27.84
	13	cell 2	22.62
	14	cell 1	23.2
	14	cell 2	25.52	15.66
	15	cell 1	23.78
	15	cell 2	26.68
	16	cell 1	26.1
	16	cell 2	23.78
	17	cell 1	26.1
	17	cell 2	24.36
	18	cell 1	25.52
	18	cell 2	21.46
	19	cell 1
	19	cell 2
	20	cell 1
	20	cell 2
	21	cell 1	18.56	10.44
	21	cell 2	18.56	12.18
	22	cell 1	24.36	16.82
	22	cell 2	20.3
	23	cell 1	26.68
	23	cell2	12.18
	24	cell 1	22.62
	24	cell 2	24.36
	25	cell 1	22.62	15.08
	25	cell 2	22.04
	26	cell 1	15.08	12.76
	26	cell 2	12.18	16.24
	27	cell 1	16.82	14.5
	27	cell 2	18.56
	28	cell 1	20.88
	28	cell 2
	29	cell 1	28.42
	29	cell 2	27.26
	30	cell 1	24.94
	30	cell 2	26.68
	31	cell 1	25.52
	31	cell 2	23.78
	32	cell 1	22.62
	32	cell 2	22.62
	33	cell 1	22.04	15.66
	33	cell 2	17.4	6.96
	34	cell 1	24.36
	34	cell 2	23.2
	35	cell 1	26.68
	35	cell 2	24.36
	36	cell 1	27.26	6.96
	36	cell 2	24.36
	37	cell 1	20.3	6.38	13.34
	37	cell 2	23.2
	38	cell 1
	38	cell 2
	39	cell 1	20.3
	39	cell 2	22.04
	40	cell 1
	40	cell 2
	41	cell 1	22.62
	41	cell 2	21.46
	42	cell 1	19.14	12.18
	42	cell 2	19.14	12.18
	43	cell 1	20.3
	43	cell 2	17.98
	44	cell 1	22.62
	44	cell 2	23.2
	45	cell 1	20.3
	45	cell 2	21.46
	46	cell 1	25.52	9.28
	46	cell 2	27.26
	47	cell 1	26.68
	47	cell 2	24.36
	48	cell 1	20.3	13.34
	48	cell 2	22.04
	49	cell 1	25.52
	49	cell 2	13.34	16.24
	50	cell 1
	50	cell 2
	51	cell 1	24.36	11.6
	51	cell 2	21.46	15.66
	52	cell 1	26.1
	52	cell 2	24.94
	53	cell 1	16.82	16.24	9.28
	53	cell 2	24.36
	54	cell 1	23.2
	54	cell 2	21.46
	55	cell 1	23.2
	55	cell 2	23.2
	56	cell 1	22.62
	56	cell 2	22.62
	57	cell 1	22.62
	57	cell 2	23.78	11.6
	58	cell 1	24.94
	58	cell 2	22.04
	59	cell 1	21.46
	59	cell 2	19.72
	60	cell 1	24.36	6.96
	60	cell 2	13.92	13.92
	61	cell 1	20.3	19.72
	61	cell 2	26.1
	62	cell 1	24.36
	62	cell 2	25.52
	63	cell 1	19.72
	63	cell 2	25.52
	64	cell 1	24.36
	64	cell 2	21.46
	65	cell 1	22.62
	65	cell 2	23.78
	66	cell 1	20.3	11.02
	66	cell 2	22.62
	67	cell 1	25.52	10.44
	67	cell 2	23.2
	68	cell 1	26.68
	68	cell 2	27.26
	69	cell 1	23.78
	69	cell 2	23.78
	70	cell 1	23.78
	70	cell 2	23.78
	71	cell 1	21.46	8.7
	71	cell 2	20.88
	72	cell 1	17.4	8.7
	72	cell 2	17.4
	73	cell 1	21.46
	73	cell 2	20.3
	74	cell 1	21.46
	74	cell 2	23.78
	75	cell 1	23.2
	75	cell 2	19.72	15.08
	76	cell 1	23.2
	76	cell 2	23.78
	77	cell 1	20.88
	77	cell 2	23.2
	78	cell 1	17.98	11.02
	78	cell 2	21.46
	79	cell 1	21.46	15.66
	79	cell 2	22.04
	80	cell 1	23.2
	80	cell 2	21.46
	4-cell stage
	blastomere 1a		blastomere 1b		blastomere 2a		blastomere 2b
Embryo number	normal	Extra nuclei	normal	Extra nuclei	normal	Extra nuclei	normal	Extra nuclei
1	1		1		1		1
2	1		1		1		1			4-cell stage	N	%
3	1		1		1		1			Mononucleated blastomere	264	98.5075
4										Variant blastomere	4	1.49254
5	1		1		1		1			Total	268
6	1		1		1		1
7	1		1		1		1
8
9	1		1		1		1
10
11	1		1		1		1
12	1		1		1		1
13	1		1		1		1
14	1		1		1		1
15	1		1		1		1
16	1		1		1		1
17	1		1		1		1
18	1		1		1		1
19
20
21		3		4	1		1
22
23	1		1		1		1
24	1		1		1		1
25	1		1		1		1
26	1	1	1		1		1
27	1		1		1		1
28
29	1		1		1		1
30	1		1		1		1
31	1		1		1		1
32	1		1		1		1
33	1		1		1		1
34	1		1		1		1
35	1		1		1		1
36	1		1		1		1
37	1		1		1		1
38
39
40	1		1		1		1
41	1		1		1		1
42	1		1		1		1
43	1		1		1		1
44	1		1		1		1
45	1		1		1		1
46	1		1		1		1
47	1		1		1		1
48
49	1		1		1		1
50
51	1		1		1		1
52	1		1		1		1
53	1		1		1		1
54	1		1		1		1
55	1		1		1		1
56	1		1		1		1
57	1		1		1		1
58	1		1		1		1
59
60	1		1		1		1
61	1		1		1		1
62	1		1		1		1
63	1		1		1		1
64	1		1		1		1
65
66
67	1		1		1		1
68	1		1		1		1
69	1		1		1		1
70	1		1		1		1
71	1		1		1		1
72	1		1		1		1
73	1		1		1		1
74	1		1		1		1
75	1		1		1		1
76	1		1		1		1
77	1		1		1		1
78	1		1		1		1
79	1	1	1		1		1
80	1		1		1		1

[truncated: 6 more sheets:  Figure 6C + 6D, Figure 6E, Figure S1b, Figure S2a, Figure S2b, Figure S4]
